# Supplementary material for: Ligandless Palladium-Catalyzed Direct C-5 Arylation of Azoles Promoted by Benzoic Acid in Anisole
Source: Molecules. 2022 Dec 2;27(23):8454. doi: 10.3390/molecules27238454 (PMC9735507; doi:10.3390/molecules27238454)
Supplement: Supplementary file 1 [file molecules-27-08454-s001.zip]

Archive with 1 entries (1 files):
- molecules-2062196-supplementary.pdf
